# Supplementary material for: The genome-wide binding profile of the Sulfolobus solfataricus transcription factor Ss-LrpB shows binding events beyond direct transcription regulation
Source: BMC Genomics. 2013 Nov 25;14(1):828. doi: 10.1186/1471-2164-14-828 (PMC4046817; doi:10.1186/1471-2164-14-828)
Supplement: Supplementary file 1 — Additional file 1: Dataset S1: Overview of all ChIP-enriched regions identified in the study, with indication of details of qPCR and EMSA experiments for validation. (XLSX 20 KB) [file 12864_2013_5555_MOESM1_ESM.xlsx]

## Sheet: dataset
Name	Genomic coordinates of peak detected with ChIP-chip	Annotationa	Peak center positionb	Locationc	TSS positiond	Maximum array level	Mean qPRC fold enrichment	Genomic coordinates of qPCR amplicon	Ss-LrpB binding in vitro	Genomic coordinates of fragment tested for in vitro binding with EMSA	Start position of best potential binding motif of Ss-LrpB	Best potential binding motif of Ss-LrpB	Theoretical KD of best potential binding motif	Ss-LrpB and LysM co-occupancy	Ss-LysM binding in vitro	Relative position to LysM enriched region
Sso0046	42068-42471	Mg-dependent DNase	42270	inside ORF	432	1.67834	1.2 +/- 0.4	42143-42359	-	42143+42359	42201	TTGCAAAAATTTCTC	14	-	N.D.	N.D.
Sso0154	129616-130620	Uncharacterized conserved protein	130118	intergenic divergent	-117	2.21678	13.4 +/- 1.4	130092-130201	-	129753-130201	129797	TAACAAATTTTGCTA	8	+	-	inside
Sso5317	131930-133008	Lysine biosynthesis protein LysW	132469	intergenic divergent	-68	1.91493	9.9 +/- 0.9	132459-132582	-	132134-132573	132173	TAGCAAAAATTCCAG	5	+	++	including
Ssot18	290428-291131	tRNA31-ArgTCC	290780	overlap	112	1.73888	3.8 +/- 1.1	290594-290951	+	290594+290951	290715	CAGTAATTATTATAA	290	+	-	inside
Sso6264	543228-543785	Enoyl-CoA hydratase/carnithine racemase	543507	intergenic divergent	-706	2.00359	20.8 +/- 5.3	543364-543596	-	543363-543812	543712	TTGAAAAAATTGCCA	3	-	N.D.	N.D.
Ssot28	589572-590362	tRNA30-Gly	589967	overlap	334	2.42013	24.9 +/- 2.9	589842-589977	-	589829+590108	590070	GTGCATATTCATCAA	203	+	++	overlap 89 %
Ssot36	648239-648628	tRNA26-Glu	648434	intergenic sequential	-133	1.34115	4.8 +/- 1.9	648365-648622	-	648365+648622	648408	CTGCATATATTATTT	448	-	N.D.	N.D.
Sso0974	803812-804227	Uncharacterized archaeal coiled-coil protein	804020	intergenic 5’	-119	1.35851	N/A +/- N/A	N.D.	-	803817-804201	804110	GGGAAAAAATAGCCA	1051	-	N.D.	N.D.
Sso6904	835210-835839	Uncharacterized conserved protein	835525	intergenic sequential	-24	1.68737	10.6 +/- 2.6	835528-835628	-	835383+835563	835433	ATGATATGATTGCAG	249	+	++	inside
Sso1027	885479-886771	Isopropylmalate/homocitrate/citramalate synthase	886125	intergenic divergent	276	2.29586	12.1 +/- 2.9	885821-885933	+	885821-886276	886669	ATGGCAATGTTACAA	103	+	Predicted not bound	inside
Sso1114	960343-961574	Radical SAM superfamily enzyme	960959	inside ORF sequential	1058	2.91453	19.2 +/- 5.6	960855-960971	-	960644+961151	960658	TTGGAATAACTGCTG	29	+	Predicted not bound	including
Sso1118	964702-966378	Uncharacterized conserved protein	965540	inside ORF divergent	185	2.51589	10.2 +/- 2.2	965557-965658	-	964912-965422	964968	TTGTTAGTTTTTCTA	98	+	Predicted not bound	including
Sso1135	974250-975551	Succinate dehydrogenase subunit C	974901	inside ORF sequential	1301	2.51965	13.2 +/- 2.1	974648-974755	+	974687-974946	975409	CGGCAAATATTACTA	21	+	Predicted not bound	overlap 99 %
Sso1272	1095398-1097098	Uncharacterized conserved protein	1096248	intergenic sequential	153	1.53328	5.4 +/- 0.8	1095769-1095876	+	1095733+1096118	1095740	TTGCCAGAAATGCAA	6	+	Predicted not bound	inside
Sso1371	1206614-1207226	Uncharacterized conserved protein	1206920	intergenic 5’	N.D.	1.84748	11.4 +/- 3.5	1206744-1206959	+	1206744+1206959	1206691	TAAGAACTTTTCCAA	157	+	Predicted not bound	overlap 97 %
Sso1389	1232759-1233642	CRISPR system related protein, COG1517 family	1233201	intergenic divergent	301	2.57542	20.9 +/- 2.2	1233259-1233402	+	1233015+1233415	1233547	TTGAAAGATTTTCAG	6	+	Predicted not bound	overlap 99 %
CRISPR4	1260282-1261337	CRISPR	1260810	intergenic 5’	-709	2.44802	12.2 +/- 3.1	1260517-1260787	+	1260517+1260787	1260545	TTGTAATTAATTTAA	137	+	Predicted not bound	including
Sso1433	1286420-1286928	Dipeptidyl aminopeptidase/acylaminoacyl-peptidase	1286674	intergenic 3’	-573	1.43236	6.7 +/- 5.2	1286505-1286760	+	1286505+1286760	1286587	TTGCATATAATTCCG	56	+	Predicted not bound	inside
Sso1463	1321798-1323084	Amino acid transporter	1322441	intergenic convergent	N.D.	2.59684	16.6 +/- 1.5	1322445-1322570	-	1322255+1322747	1322732	TTGCGAAAATTGCAG	2	+	Predicted not bound	overlap 98 %
Sso1890	1705187-1705830	Permease of the major facilitator superfamily	1705509	intergenic 5’	-408	1.1266	4.1 +/- 1.5	1705378-1705494	-	1705287-1705819	1705621	CAGCGAGTTTAGCAA	82	+	Predicted not bound	inside
Sso2043	1859092-1860291	Amino acid transporter	1859692	intergenic convergent	N.D.	1.64468	7.6 +/- 1.8	1859733-1860030	-	1859732-1860174	1860048	TAGAAGCTTTAGCAA	72	+	++	overlap 75 %
Sso2131	1958266-1959176	Transcriptional regulator	1958721	overlap	80	2.70986	16.4 +/- 6.2	1958734-1958836	+		1958927	TTGTAAAAATTACAA	3	-	N.D.	N.D.
Sso2133	1960084-1960620	Transposase	1960352	intergenic	349	1.87979	N/A +/- N/A	N.D.	+	1960100-1960586	1960240	TCGCCCATTTTACAA	40	-	N.D.	N.D.
Sso2142	1970560-1971042	Hypothetical protein	1970801	intergenic 3’	100	1.96339	N/A +/- N/A	N.D.	-	1970490-1970952	1970560	TTGAAATAAAGGTAA	173	-	N.D.	N.D.
Sso2159	1985046-1985784	HAD superfamily hydrolase	1985415	overlap	286	1.54349	4.1 +/- 1.4	1985336-1985607	-	1985335-1985831	1985697	AAGCAATATTTTCAT	33	+	Predicted not bound	inside
Sso2181	2006730-2007284	Subtilase family protease	2007007	intergenic 5’	194	1.50424	4.2 +/- 1.0	2006952-2007151	-	2006751-2007151	2006792	TAGCCAATATTACAT	48	-	N.D.	N.D.
Sso2233	2050931-2052374	Glycine/D-aminoacid oxidase (deaminating)	2051653	overlap	-552	3.43761	23.7 +/- 6.2	2051716-2051863	+	2051481-2051949	2051317	TTGCACATAATTCAA	8	+	Predicted not bound	including
Sso2289	2099312-2099902	Short-chain alcohol dehydrogenase	2099607	intergenic sequential	-806	1.37323	4.9 +/- 1.5	2099468-2099574	-	2099478+2099574	2099493	TAGCAAATATCGTAT	137	+	Predicted not bound	inside
Sso2309	2111358-2112389	Radical SAM superfamily enzyme	2111874	intergenic sequential	-473	2.71752	26.5 +/- 6.6	2111857-2112006	-	2111530-2112023	2111779	ATGCAAGTATTGTAT	59	+	Predicted not bound	inside
Sso2310	2113136-2114378	Zn-dependent hydrolase	2113757	overlap	N.D.	2.81232	20.1 +/- 6.7	2113767-2113886	-	2113261-2113881	2113422	CTGTAAAACTCACAA	54	+	Predicted not bound	overlap 93 %
Sso2334	2132622-2134455	NADPH:quinone reductase or related Zn-dependent oxdioreductase	2133539	overlap	463	3.03303	18.5 +/- 4.2	2133615-2133727	-	2133096-2133773	2133145	TTGCAATCCTTACAC	36	+	+	including
Sso2404	2187776-2188318	ABC-type Na+ efflux pump, permease component	2188047	inside ORF sequential	-1046	1.28252	N/A +/- N/A	N.D.	-	2187794-2188194	2188060	TTACCTTATATTCAA	279	+	Predicted not bound	inside
Sso2678	2437317-2437768	Uncharacterized conserved protein	2437543	inside ORF	-1542	1.24657	N/A +/- N/A	N.D.	-	2437363-2437736	2437673	AAGTAACATTTTCGA	223	+	Predicted not bound	overlap 96 %
Sso2801	2561656-2562152	Cytochrome b558/566, subunit A	2561904	intergenic divergent	N.D.	1.54961	2.1 +/- 0.6	2561801-2562053	+	2561800-2562142	2562072	TAGCAAATGTTCCAA	3	+	Predicted not bound	overlap 57 %
Sso2833	2594520-2595831	Predicted metallopeptidase	2595176	overlap	-675	1.8114	6.9 +/- 2.7	2594917-2595320	-	2595174-2595747	2595686	CTGGAATAGTTTCAA	15	+	Predicted not bound	overlap 96 %
Sso3002	2742947-2743947	Glycosyltransferase	2743447	intergenic sequential	1154	2.50765	6.4 +/- 1.2	2743563-2743697	-	2743035-2743697	2743133	CTGGAATTAATACAG	72	+	Predicted not bound	including
Sso3072	2827204-2828448	Dihydrodipicolinate synthase/N-acetylneuraminate lyase	2827826	inside ORF convergent	675	2.50847	15.3 +/- 2.2	2827771-2827895	+	2827674+2827905	2827886	TTGCCATTTTTCCAA	5	+	Predicted not bound	overlap 94 %

## Sheet: legend
(a)annotations are from Genbank and SulfoSYS Databank, both accessed via the UCSC Archaeal Genome Browser; (b)peak center position in genomic coordinates, which is the median of the peak start and stop position; (c)location with respect to genomic organization (for used classification, see also Figure 1B); (d)transcription start site distance with respect to the peak center, as determined in a tr…
